# Supplementary material for: Effects of Efficient Expression of Vitreoscilla Hemoglobin on Production, Monosaccharide Composition, and Antioxidant Activity of Exopolysaccharides in Ganoderma lucidum
Source: Microorganisms. 2021 Jul 21;9(8):1551. doi: 10.3390/microorganisms9081551 (PMC8401987; doi:10.3390/microorganisms9081551)
Supplement: Supplementary file 1 [file microorganisms-09-01551-s001.zip]

Archive with 1 entries (1 files):
- microorganisms-1307472-Supplementary.pdf
